# Supplementary material for: Core-Shell Fe2O3@La1−xSrxFeO3−δ Material for Catalytic Oxidations: Coverage of Iron Oxide Core, Oxygen Storage Capacity and Reactivity of Surface Oxygens
Source: Materials (Basel). 2021 Nov 30;14(23):7355. doi: 10.3390/ma14237355 (PMC8658574; doi:10.3390/ma14237355)
Supplement: Supplementary file 1 [file materials-14-07355-s001.zip]

Archive with 1 entries (1 files):
- materials-1477198-supplementary.pdf
